# Supplementary material for: mNGS-identified cellulitis due to quinolone-resistant Edwardsiella tarda: a case report
Source: Front Med (Lausanne). 2024 Oct 16;11:1413561. doi: 10.3389/fmed.2024.1413561 (PMC11521806; doi:10.3389/fmed.2024.1413561)
Supplement: Supplementary file 1 [file Table_1.xlsx]

## Sheet: Sheet1
Table S1.The drug resistance genes and virulence genes of E.tarda 80236.
Resis	Vir
AAC(3)-IId	mrkA
AAC(6')-Ib9	mrkB
APH(3'')-Ib	mrkC
APH(6)-Id	mrkD
QepA2	mrkF
QnrS1	fimA
TEM-1	esrB
aadA2	katB
arr-2	sodB
dfrA1	citC
dfrA12	gadB
floR	mukF
mphA
sul2
